# Supplementary material for: Biodegradable, Flexible and Ultraviolet Blocking Nanocellulose Composite Film Incorporated with Lignin Nanoparticles
Source: Int J Mol Sci. 2022 Nov 28;23(23):14863. doi: 10.3390/ijms232314863 (PMC9735624; doi:10.3390/ijms232314863)
Supplement: Supplementary file 1 [file ijms-23-14863-s001.zip]

Archive with 1 entries (1 files):
- ijms-1998308-supplementary.pdf
